# Supplementary material for: Multipoint-likelihood maximization mapping on 4 segregating populations to achieve an integrated framework map for QTL analysis in pot azalea (Rhododendron simsii hybrids)
Source: BMC Mol Biol. 2010 Jan 13;11:1. doi: 10.1186/1471-2199-11-1 (PMC2837023; doi:10.1186/1471-2199-11-1)
Supplement: Additional file 2 — Marker information per LG. Table that summarizes information on the number of markers scored per population. Numbers are given per segregation and per marker type for each linkage group. [file 1471-2199-11-1-S2.XLS]

## Sheet: Marker information per LG
Population	Segregation type	Marker type	Total number	LG 1	LG 2	LG 4	LG 5	LG 6	LG 7	LG 8	LG 9	LG 10	LG 11	LG 12	LG 13	LG 14	LG 16	LG 17	LG 19
AxB	<abxcd>	SSR	1														1
	<efxeg>	SSR	9		2		1						3		1	1		1
	<hkxhk>	AFLP	158	7	13	5	7		21	5	12	17	18	5	8	9	7	2	16
		SSR	1								1
	<lmxll>	AFLP	171	12	12	5	3	3	14	7	25	27	11	8	11	9	2	6	14
		SSR	5					1								2			2
	<nnxnp>	AFLP	95	7	11	3	4		17	6	11	4	4	1	2	4	8	8	3
		SSR	4		1						1				1		1
		TOTAL	444	26	39	13	15	4	52	18	50	48	36	14	23	25	19	17	35
CxD	<efxeg>	EST	1						1
		SSR	3										2			1
	<hkxhk>	AFLP	107	9	20	1	3		13	2	7	17	6	2	4	11	4	3	5
		EST	1											1
		SSR	6		3						1		1		1
	<lmxll>	AFLP	80	2	7	5			9	4	8	12	6	2	5	8	2	5	5
		EST	5						3		1		1
		SSR	6		2				2				1						1
	<nnxnp>	AFLP	46	2	7		4	1	3	3	4	4	4	3	2	1	3	2	3
		EST	3						1						1		1
		SSR	7					1			1				2	1	2
		TOTAL	265	13	39	6	7	2	32	9	22	33	21	8	15	22	12	10	14
ExF	<abxcd>	SSR	5		1						1				2	1
	<efxeg>	SSR	2										1						1
	<hkxhk>	AFLP	68	2	7		2		9	3	3	7	10	2	5	7	2	3	6
		SSR	4					1					2				1
	<lmxll>	AFLP	82	5	8	4	2	3	8		12	7	11	2	3	5	1	4	7
		SSR	4				2									1			1
	<nnxnp>	AFLP	77	8	11				17		6	4	5		3	3	6	8	6
		SSR	7		2								2		1		2
		TOTAL	249	15	29	4	6	4	34	3	22	18	31	4	14	17	12	15	21
GxH	<abxcd>	SSR	1												1
	<efxeg>	EST	1												1
		SSR	2		1														1
	<hkxhk>	AFLP	48		5				12	1	6	1	6		3	5	2		7
		EST	2								1						1
		MYB	6		1					1	1		1		1			1
		SSR	5		1			1			1					1	1
	<lmxll>	AFLP	92		8	2			14	3	21	13	11	1	4	5	1	1	8
		EST	1									1
		MYB	4							2			1		1
		SSR	4				1						1			1			1
	<nnxnp>	AFLP	74	5	12		4	1	5	8	8	6	4		5	2	6	3	5
		EST	1															1
		MYB	8		2		1						2		2			1
		SSR	2										1					1
		TOTAL	251	5	30	2	6	2	31	15	38	21	27	1	18	14	11	8	22
