# Supplementary material for: Multipoint-likelihood maximization mapping on 4 segregating populations to achieve an integrated framework map for QTL analysis in pot azalea (Rhododendron simsii hybrids)
Source: BMC Mol Biol. 2010 Jan 13;11:1. doi: 10.1186/1471-2199-11-1 (PMC2837023; doi:10.1186/1471-2199-11-1)
Supplement: Additional file 5 — Individual map lengths. Table that gives an overview of the length of the individual optimized and framework maps, in total and per linkage group. The number of framework markers per linkage group is also indicated. [file 1471-2199-11-1-S5.XLS]

## Sheet: Blad1
Population	Number/length	Total map	LG 1	LG 2	LG 4	LG 5	LG 6	LG 7	LG 8	LG 9	LG 10	LG 11	LG 12	LG 13	LG 14	LG 16	LG 17	LG 19
AxB	N° of framework markers	140	6	14	4	3	0	9	8	7	26	9	3	11	7	9	6	18
	Length of framework map (Kozambi, cM)	2574	61.9	555.4	28.3	22.3		99.8	188.2	74.6	718.7	35.7	80.6	257.8	45.4	139.5	52.1	213.7
	Length of optimized map (Kozambi, cM)	10222.6	671.4	1185.9	68.2	525.8		1347.6	415	964.8	1184	684.3	250.5	593.1	246.7	983	403.4	698.9
CxD	N° of framework markers	137	9	21	5	4	0	11	5	9	27	5	6	5	12	5	5	8
	Length of framework map (Kozambi, cM)	2681.1	150.2	571.6	8.4	31.3		339.5	122.4	161.1	625.4	75.8	105.7	88.7	209.3	42.3	14.8	134.6
	Length of optimized map (Kozambi, cM)	6095.7	211.4	898.1	8.7	112.5	190	926.4	249.4	703	489.6	598.9	116.1	274.9	463.7	394.2	113.5	345.3
ExF	N° of framework markers	119	6	5	4	4	0	9	3	18	8	9	3	12	13	7	10	8
	Length of framework map (Kozambi, cM)	2440.5	195.6	43.6	49.6	53.2		326.7	49.5	262.4	186.1	208.3	51.4	406.7	249.9	79.9	174	103.6
	Length of optimized map (Kozambi, cM)	7428.1	578.6	1025.5	98.4	122.1	8.3	1085.4	43.1	444.2	813.8	916.5	69.4	447.9	545.9	355.6	267.2	606.2
GxH	N° of framework markers	91	3	7	0	4	0	7	5	12	9	8	0	10	4	6	5	11
	Length of framework map (Kozambi, cM)	1630.4	14.6	156		74.7		58.8	97.5	262.1	261.8	118.9		121.2	90.6	67.5	58.6	248.1
	Length of optimized map (Kozambi, cM)	6962.6	128.6	879.8		139.6		908.9	263.3	1032.1	926.9	716		505.9	585.5	225.3	242.2	408.5
